# Supplementary material for: Dual-Sensitive Gold-Nanocubes Platform with Synergistic Immunotherapy for Inducing Immune Cycle Using NIR-Mediated PTT/NO/IDO
Source: Pharmaceuticals (Basel). 2022 Jan 25;15(2):138. doi: 10.3390/ph15020138 (PMC8880079; doi:10.3390/ph15020138)
Supplement: Supplementary file 1 [file pharmaceuticals-15-00138-s001.zip]

Archive with 1 entries (1 files):
- pharmaceuticals-1553913-supplementary.pdf
